# Supplementary material for: Soul of the Jukskei River: The Extent of Bacterial Contamination in the Jukskei River in Gauteng Province, South Africa
Source: Int J Environ Res Public Health. 2021 Aug 12;18(16):8537. doi: 10.3390/ijerph18168537 (PMC8392637; doi:10.3390/ijerph18168537)
Supplement: Supplementary file 1 [file ijerph-18-08537-s001.zip]

Archive with 1 entries (1 files):
- ijerph-1283948-supplementary.pdf
